# Supplementary material for: A new species of Sweltsa Ricker, 1943 (Plecoptera, Chloroperlidae) and a supplementary description of Sweltsahamula Chen & Du, 2017 from China
Source: Biodivers Data J. 2022 Jul 7;10:e86347. doi: 10.3897/BDJ.10.e86347 (PMC9848456; doi:10.3897/BDJ.10.e86347)
Supplement: XML Treatment for Sweltsa liupanshana [file BDJ.10.e86347-treatment1.xml]

<!DOCTYPE tp:taxon-treatment
  PUBLIC "-//TaxonX//DTD Taxonomic Treatment Publishing DTD v0 20100105//EN" "tax-treatment-NSO.dtd">
<tp:taxon-treatment xmlns:tp="http://www.plazi.org/taxpub"><tp:treatment-meta><mixed-citation publication-type="journal"><person-group><name><surname>Rehman</surname><given-names>Abdur</given-names></name><name><surname>Huo</surname><given-names>Qing-Bo</given-names></name><name><surname>Du</surname><given-names>Yu-Zhou</given-names></name></person-group><article-title>A new species of <italic><tp:taxon-name><tp:taxon-name-part taxon-name-part-type="genus" reg="Sweltsa">Sweltsa</tp:taxon-name-part></tp:taxon-name></italic> Ricker, 1943 (<tp:taxon-name><tp:taxon-name-part taxon-name-part-type="order">Plecoptera</tp:taxon-name-part></tp:taxon-name>, <tp:taxon-name><tp:taxon-name-part taxon-name-part-type="family">Chloroperlidae</tp:taxon-name-part></tp:taxon-name>) and a supplementary description of <italic><tp:taxon-name><tp:taxon-name-part taxon-name-part-type="genus" reg="Sweltsa">Sweltsa</tp:taxon-name-part><tp:taxon-name-part taxon-name-part-type="species" reg="hamula">hamula</tp:taxon-name-part></tp:taxon-name></italic> Chen &amp; Du, 2017 from China</article-title><source>Biodivers Data J</source><day>07</day><month>07</month><year>2022</year><volume>10</volume><pub-id pub-id-type="doi">10.3897/BDJ.10.e86347</pub-id></mixed-citation></tp:treatment-meta><tp:nomenclature><tp:taxon-name>
            <object-id xmlns:xlink="http://www.w3.org/1999/xlink" content-type="arpha" xlink:type="simple">D53A1B09-ADA9-539D-BAA9-4500926A7C82</object-id>
            <tp:taxon-name-part taxon-name-part-type="genus">Sweltsa</tp:taxon-name-part>
            <tp:taxon-name-part taxon-name-part-type="species">liupanshana</tp:taxon-name-part>
            <object-id xmlns:xlink="http://www.w3.org/1999/xlink" content-type="zoobank" xlink:type="simple" object-id-type="ZooBank">36C56C32-D1F6-48EA-A571-36000CDA1C81</object-id>
          </tp:taxon-name><tp:taxon-authority>Rehman, Du &amp; Huo</tp:taxon-authority><tp:taxon-status xmlns:xlink="http://www.w3.org/1999/xlink" xlink:type="simple">sp. n.</tp:taxon-status><tp:nomenclature-citation-list><tp:nomenclature-citation><tp:taxon-name>
                <tp:taxon-name-part taxon-name-part-type="genus" reg="Sweltsa">Sweltsa</tp:taxon-name-part>
              </tp:taxon-name><comment> Ricker, 1943</comment></tp:nomenclature-citation><tp:nomenclature-citation><tp:taxon-name>
                <tp:taxon-name-part taxon-name-part-type="genus" reg="Sweltsa"/>
                <tp:taxon-name-part taxon-name-part-type="species" reg="liupanshana"/>
              </tp:taxon-name><comment>Type species: <italic><tp:taxon-name><tp:taxon-name-part taxon-name-part-type="genus" reg="Sweltsa">Sweltsa</tp:taxon-name-part><tp:taxon-name-part taxon-name-part-type="species" reg="oregonensis">oregonensis</tp:taxon-name-part></tp:taxon-name></italic> Frison, 1935</comment></tp:nomenclature-citation></tp:nomenclature-citation-list></tp:nomenclature><tp:treatment-sec sec-type="materials"><title>Materials</title><list list-type="alpha-lower" list-content="occurrences"><list-item><p><bold>Type status:</bold> <named-content xmlns:xlink="http://www.w3.org/1999/xlink" content-type="dwc:typeStatus" xlink:type="simple">Holotype</named-content>. <bold>Occurrence:</bold> recordedBy: <named-content xmlns:xlink="http://www.w3.org/1999/xlink" content-type="dwc:recordedBy" xlink:type="simple">Wang Zhi-Jie &amp; Xue Hia Yang</named-content>; individualCount: <named-content xmlns:xlink="http://www.w3.org/1999/xlink" content-type="dwc:individualCount" xlink:type="simple">1</named-content>; sex: <named-content xmlns:xlink="http://www.w3.org/1999/xlink" content-type="dwc:sex" xlink:type="simple">male</named-content>; lifeStage: <named-content xmlns:xlink="http://www.w3.org/1999/xlink" content-type="dwc:lifeStage" xlink:type="simple">adult</named-content>; occurrenceStatus: <named-content xmlns:xlink="http://www.w3.org/1999/xlink" content-type="dwc:occurrenceStatus" xlink:type="simple">present</named-content>; <bold>Taxon:</bold> kingdom: <named-content xmlns:xlink="http://www.w3.org/1999/xlink" content-type="dwc:kingdom" xlink:type="simple"><tp:taxon-name><tp:taxon-name-part taxon-name-part-type="kingdom">Animalia</tp:taxon-name-part></tp:taxon-name></named-content>; phylum: <named-content xmlns:xlink="http://www.w3.org/1999/xlink" content-type="dwc:phylum" xlink:type="simple"><tp:taxon-name><tp:taxon-name-part taxon-name-part-type="phylum">Arthropoda</tp:taxon-name-part></tp:taxon-name></named-content>; class: <named-content xmlns:xlink="http://www.w3.org/1999/xlink" content-type="dwc:class" xlink:type="simple"><tp:taxon-name><tp:taxon-name-part taxon-name-part-type="class">Insecta</tp:taxon-name-part></tp:taxon-name></named-content>; order: <named-content xmlns:xlink="http://www.w3.org/1999/xlink" content-type="dwc:order" xlink:type="simple"><tp:taxon-name><tp:taxon-name-part taxon-name-part-type="order">Plecoptera</tp:taxon-name-part></tp:taxon-name></named-content>; family: <named-content xmlns:xlink="http://www.w3.org/1999/xlink" content-type="dwc:family" xlink:type="simple"><tp:taxon-name><tp:taxon-name-part taxon-name-part-type="family">Chloroperlidae</tp:taxon-name-part></tp:taxon-name></named-content>; genus: <named-content xmlns:xlink="http://www.w3.org/1999/xlink" content-type="dwc:genus" xlink:type="simple"><tp:taxon-name><tp:taxon-name-part taxon-name-part-type="genus">Sweltsa</tp:taxon-name-part></tp:taxon-name></named-content>; specificEpithet: <named-content xmlns:xlink="http://www.w3.org/1999/xlink" content-type="dwc:specificEpithet" xlink:type="simple"><italic><tp:taxon-name><tp:taxon-name-part taxon-name-part-type="genus" reg="Sweltsa"/><tp:taxon-name-part taxon-name-part-type="species" reg="liupanshana">liupanshana</tp:taxon-name-part></tp:taxon-name></italic></named-content>; taxonRank: <named-content xmlns:xlink="http://www.w3.org/1999/xlink" content-type="dwc:taxonRank" xlink:type="simple">species</named-content>; <bold>Location:</bold> continent: <named-content xmlns:xlink="http://www.w3.org/1999/xlink" content-type="dwc:continent" xlink:type="simple">Asia</named-content>; country: <named-content xmlns:xlink="http://www.w3.org/1999/xlink" content-type="dwc:country" xlink:type="simple">China</named-content>; countryCode: <named-content xmlns:xlink="http://www.w3.org/1999/xlink" content-type="dwc:countryCode" xlink:type="simple">CN</named-content>; stateProvince: <named-content xmlns:xlink="http://www.w3.org/1999/xlink" content-type="dwc:stateProvince" xlink:type="simple">Ningxia</named-content>; locality: <named-content xmlns:xlink="http://www.w3.org/1999/xlink" content-type="dwc:locality" xlink:type="simple">Ningxia Hui Autonomous Region, Liupanshan (Liupan Mountain)</named-content>; minimumElevationInMeters: <named-content xmlns:xlink="http://www.w3.org/1999/xlink" content-type="dwc:minimumElevationInMeters" xlink:type="simple">2250</named-content>; <bold>Identification:</bold> identifiedBy: <named-content xmlns:xlink="http://www.w3.org/1999/xlink" content-type="dwc:identifiedBy" xlink:type="simple">Abdur Rehman, Du Yu-Zhou, Huo Qing-Bo</named-content>; dateIdentified: <named-content xmlns:xlink="http://www.w3.org/1999/xlink" content-type="dwc:dateIdentified" xlink:type="simple">24-04-2022</named-content>; <bold>Event:</bold> year: <named-content xmlns:xlink="http://www.w3.org/1999/xlink" content-type="dwc:year" xlink:type="simple">2008</named-content>; month: <named-content xmlns:xlink="http://www.w3.org/1999/xlink" content-type="dwc:month" xlink:type="simple">8</named-content>; day: <named-content xmlns:xlink="http://www.w3.org/1999/xlink" content-type="dwc:day" xlink:type="simple">18</named-content>; <bold>Record Level:</bold> language: <named-content xmlns:xlink="http://www.w3.org/1999/xlink" content-type="dwc:language" xlink:type="simple">en</named-content>; institutionCode: <named-content xmlns:xlink="http://www.w3.org/1999/xlink" content-type="dwc:institutionCode" xlink:type="simple">ICYZU</named-content>; basisOfRecord: <named-content xmlns:xlink="http://www.w3.org/1999/xlink" content-type="dwc:basisOfRecord" xlink:type="simple">PreservedSpecimen.</named-content></p></list-item><list-item><p><bold>Type status:</bold> <named-content xmlns:xlink="http://www.w3.org/1999/xlink" content-type="dwc:typeStatus" xlink:type="simple">Paratype</named-content>. <bold>Occurrence:</bold> recordedBy: <named-content xmlns:xlink="http://www.w3.org/1999/xlink" content-type="dwc:recordedBy" xlink:type="simple">Wang Zhi-Jie &amp; Xue Hia Yang</named-content>; individualCount: <named-content xmlns:xlink="http://www.w3.org/1999/xlink" content-type="dwc:individualCount" xlink:type="simple">2</named-content>; sex: <named-content xmlns:xlink="http://www.w3.org/1999/xlink" content-type="dwc:sex" xlink:type="simple">female</named-content>; lifeStage: <named-content xmlns:xlink="http://www.w3.org/1999/xlink" content-type="dwc:lifeStage" xlink:type="simple">adult</named-content>; occurrenceStatus: <named-content xmlns:xlink="http://www.w3.org/1999/xlink" content-type="dwc:occurrenceStatus" xlink:type="simple">present</named-content>; <bold>Taxon:</bold> kingdom: <named-content xmlns:xlink="http://www.w3.org/1999/xlink" content-type="dwc:kingdom" xlink:type="simple"><tp:taxon-name><tp:taxon-name-part taxon-name-part-type="kingdom">Animalia</tp:taxon-name-part></tp:taxon-name></named-content>; phylum: <named-content xmlns:xlink="http://www.w3.org/1999/xlink" content-type="dwc:phylum" xlink:type="simple"><tp:taxon-name><tp:taxon-name-part taxon-name-part-type="phylum">Arthropoda</tp:taxon-name-part></tp:taxon-name></named-content>; class: <named-content xmlns:xlink="http://www.w3.org/1999/xlink" content-type="dwc:class" xlink:type="simple"><tp:taxon-name><tp:taxon-name-part taxon-name-part-type="class">Insecta</tp:taxon-name-part></tp:taxon-name></named-content>; order: <named-content xmlns:xlink="http://www.w3.org/1999/xlink" content-type="dwc:order" xlink:type="simple"><tp:taxon-name><tp:taxon-name-part taxon-name-part-type="order">Plecoptera</tp:taxon-name-part></tp:taxon-name></named-content>; family: <named-content xmlns:xlink="http://www.w3.org/1999/xlink" content-type="dwc:family" xlink:type="simple"><tp:taxon-name><tp:taxon-name-part taxon-name-part-type="family">Chloroperlidae</tp:taxon-name-part></tp:taxon-name></named-content>; genus: <named-content xmlns:xlink="http://www.w3.org/1999/xlink" content-type="dwc:genus" xlink:type="simple"><tp:taxon-name><tp:taxon-name-part taxon-name-part-type="genus">Sweltsa</tp:taxon-name-part></tp:taxon-name></named-content>; specificEpithet: <named-content xmlns:xlink="http://www.w3.org/1999/xlink" content-type="dwc:specificEpithet" xlink:type="simple"><italic><tp:taxon-name><tp:taxon-name-part taxon-name-part-type="genus" reg="Sweltsa"/><tp:taxon-name-part taxon-name-part-type="species" reg="liupanshana">liupanshana</tp:taxon-name-part></tp:taxon-name></italic></named-content>; taxonRank: <named-content xmlns:xlink="http://www.w3.org/1999/xlink" content-type="dwc:taxonRank" xlink:type="simple">species</named-content>; <bold>Location:</bold> continent: <named-content xmlns:xlink="http://www.w3.org/1999/xlink" content-type="dwc:continent" xlink:type="simple">Asia</named-content>; country: <named-content xmlns:xlink="http://www.w3.org/1999/xlink" content-type="dwc:country" xlink:type="simple">China</named-content>; countryCode: <named-content xmlns:xlink="http://www.w3.org/1999/xlink" content-type="dwc:countryCode" xlink:type="simple">CN</named-content>; stateProvince: <named-content xmlns:xlink="http://www.w3.org/1999/xlink" content-type="dwc:stateProvince" xlink:type="simple">Ningxia</named-content>; locality: <named-content xmlns:xlink="http://www.w3.org/1999/xlink" content-type="dwc:locality" xlink:type="simple">Ningxia Hui Autonomous Region, Liupanshan (Liupan mountain)</named-content>; minimumElevationInMeters: <named-content xmlns:xlink="http://www.w3.org/1999/xlink" content-type="dwc:minimumElevationInMeters" xlink:type="simple">2250</named-content>; <bold>Identification:</bold> identifiedBy: <named-content xmlns:xlink="http://www.w3.org/1999/xlink" content-type="dwc:identifiedBy" xlink:type="simple">Abdur Rehman, Du Yu-Zhou, Huo Qing-Bo</named-content>; dateIdentified: <named-content xmlns:xlink="http://www.w3.org/1999/xlink" content-type="dwc:dateIdentified" xlink:type="simple">24-04-2022</named-content>; <bold>Event:</bold> year: <named-content xmlns:xlink="http://www.w3.org/1999/xlink" content-type="dwc:year" xlink:type="simple">2008</named-content>; month: <named-content xmlns:xlink="http://www.w3.org/1999/xlink" content-type="dwc:month" xlink:type="simple">8</named-content>; day: <named-content xmlns:xlink="http://www.w3.org/1999/xlink" content-type="dwc:day" xlink:type="simple">18</named-content>; <bold>Record Level:</bold> language: <named-content xmlns:xlink="http://www.w3.org/1999/xlink" content-type="dwc:language" xlink:type="simple">en</named-content>; institutionCode: <named-content xmlns:xlink="http://www.w3.org/1999/xlink" content-type="dwc:institutionCode" xlink:type="simple">ICYZU</named-content>; basisOfRecord: <named-content xmlns:xlink="http://www.w3.org/1999/xlink" content-type="dwc:basisOfRecord" xlink:type="simple">PreservedSpecimen.</named-content></p></list-item><list-item><p><bold>Type status:</bold> <named-content xmlns:xlink="http://www.w3.org/1999/xlink" content-type="dwc:typeStatus" xlink:type="simple">Paratype</named-content>. <bold>Occurrence:</bold> recordedBy: <named-content xmlns:xlink="http://www.w3.org/1999/xlink" content-type="dwc:recordedBy" xlink:type="simple">Du Yu-Zhou</named-content>; individualCount: <named-content xmlns:xlink="http://www.w3.org/1999/xlink" content-type="dwc:individualCount" xlink:type="simple">2</named-content>; sex: <named-content xmlns:xlink="http://www.w3.org/1999/xlink" content-type="dwc:sex" xlink:type="simple">1 male, 1 female</named-content>; lifeStage: <named-content xmlns:xlink="http://www.w3.org/1999/xlink" content-type="dwc:lifeStage" xlink:type="simple">Adult</named-content>; occurrenceStatus: <named-content xmlns:xlink="http://www.w3.org/1999/xlink" content-type="dwc:occurrenceStatus" xlink:type="simple">present</named-content>; <bold>Taxon:</bold> kingdom: <named-content xmlns:xlink="http://www.w3.org/1999/xlink" content-type="dwc:kingdom" xlink:type="simple"><tp:taxon-name><tp:taxon-name-part taxon-name-part-type="kingdom">Animalia</tp:taxon-name-part></tp:taxon-name></named-content>; phylum: <named-content xmlns:xlink="http://www.w3.org/1999/xlink" content-type="dwc:phylum" xlink:type="simple"><tp:taxon-name><tp:taxon-name-part taxon-name-part-type="phylum">Arthropoda</tp:taxon-name-part></tp:taxon-name></named-content>; class: <named-content xmlns:xlink="http://www.w3.org/1999/xlink" content-type="dwc:class" xlink:type="simple"><tp:taxon-name><tp:taxon-name-part taxon-name-part-type="class">Insecta</tp:taxon-name-part></tp:taxon-name></named-content>; order: <named-content xmlns:xlink="http://www.w3.org/1999/xlink" content-type="dwc:order" xlink:type="simple"><tp:taxon-name><tp:taxon-name-part taxon-name-part-type="order">Plecoptera</tp:taxon-name-part></tp:taxon-name></named-content>; family: <named-content xmlns:xlink="http://www.w3.org/1999/xlink" content-type="dwc:family" xlink:type="simple"><tp:taxon-name><tp:taxon-name-part taxon-name-part-type="family">Chloroperlidae</tp:taxon-name-part></tp:taxon-name></named-content>; genus: <named-content xmlns:xlink="http://www.w3.org/1999/xlink" content-type="dwc:genus" xlink:type="simple"><tp:taxon-name><tp:taxon-name-part taxon-name-part-type="genus">Sweltsa</tp:taxon-name-part></tp:taxon-name></named-content>; specificEpithet: <named-content xmlns:xlink="http://www.w3.org/1999/xlink" content-type="dwc:specificEpithet" xlink:type="simple"><italic><tp:taxon-name><tp:taxon-name-part taxon-name-part-type="genus" reg="Sweltsa"/><tp:taxon-name-part taxon-name-part-type="species" reg="liupanshana">liupanshana</tp:taxon-name-part></tp:taxon-name></italic></named-content>; taxonRank: <named-content xmlns:xlink="http://www.w3.org/1999/xlink" content-type="dwc:taxonRank" xlink:type="simple">species</named-content>; <bold>Location:</bold> continent: <named-content xmlns:xlink="http://www.w3.org/1999/xlink" content-type="dwc:continent" xlink:type="simple">Asia</named-content>; country: <named-content xmlns:xlink="http://www.w3.org/1999/xlink" content-type="dwc:country" xlink:type="simple">China</named-content>; countryCode: <named-content xmlns:xlink="http://www.w3.org/1999/xlink" content-type="dwc:countryCode" xlink:type="simple">CN</named-content>; stateProvince: <named-content xmlns:xlink="http://www.w3.org/1999/xlink" content-type="dwc:stateProvince" xlink:type="simple">Henan</named-content>; locality: <named-content xmlns:xlink="http://www.w3.org/1999/xlink" content-type="dwc:locality" xlink:type="simple">Baiyunnshan</named-content>; minimumElevationInMeters: <named-content xmlns:xlink="http://www.w3.org/1999/xlink" content-type="dwc:minimumElevationInMeters" xlink:type="simple">1445</named-content>; <bold>Identification:</bold> identifiedBy: <named-content xmlns:xlink="http://www.w3.org/1999/xlink" content-type="dwc:identifiedBy" xlink:type="simple">Abdur Rehman, Du Yu-Zhou, Huo Qing-Bo</named-content>; dateIdentified: <named-content xmlns:xlink="http://www.w3.org/1999/xlink" content-type="dwc:dateIdentified" xlink:type="simple">24-04-2022</named-content>; <bold>Event:</bold> year: <named-content xmlns:xlink="http://www.w3.org/1999/xlink" content-type="dwc:year" xlink:type="simple">1999</named-content>; month: <named-content xmlns:xlink="http://www.w3.org/1999/xlink" content-type="dwc:month" xlink:type="simple">7</named-content>; day: <named-content xmlns:xlink="http://www.w3.org/1999/xlink" content-type="dwc:day" xlink:type="simple">20</named-content>; <bold>Record Level:</bold> language: <named-content xmlns:xlink="http://www.w3.org/1999/xlink" content-type="dwc:language" xlink:type="simple">en</named-content>; institutionCode: <named-content xmlns:xlink="http://www.w3.org/1999/xlink" content-type="dwc:institutionCode" xlink:type="simple">ICYZU</named-content>; basisOfRecord: <named-content xmlns:xlink="http://www.w3.org/1999/xlink" content-type="dwc:basisOfRecord" xlink:type="simple">PreservedSpecimen.</named-content></p></list-item></list></tp:treatment-sec><tp:treatment-sec sec-type="Description"><title>Description</title><p>Adult habitus: Triocellate. General body colour pale, yellow to brown in alcohol. Head with large, quadrate, median dark brown marking covering frons and ocellar areas; compound eyes black, ocelli brownish with black rings, median ocellus paler; antennae and palpi light brown (Fig. <xref ref-type="fig" rid="F7871724">1</xref>A). Pronotum disc with brown median portion narrowly surrounded by elongate paler rugosities; sides paler (Fig. <xref ref-type="fig" rid="F7871724">1</xref>A). Mesonotum and metanotum have dark brown U-shaped markings (Fig. <xref ref-type="fig" rid="F7871732">3</xref>A). Wings membrane transparent, legs pale. The anterior margin of abdominal tergum 1 brown, terga 2–7 have wide rectangular brown median stripe, tergum 8 has a small elliptical stripe anteromedially, lateral dark patches also being present on segments 1–4. Cerci pale brown, generally paler and covered with long setae (Fig. <xref ref-type="fig" rid="F7871732">3</xref>A).</p><sec sec-type="Male"><title>Male</title><p>Body length 6.5–7.0 mm, forewing length 6.0–6.5 mm, hind-wing length 5.0–5.5 mm (n = 2). Tergum 9 paler, without any transverse process or modification (Fig. <xref ref-type="fig" rid="F7871724">1</xref>B). Tergum 10 with sclerotised dark brown shield in middle (Fig. <xref ref-type="fig" rid="F7871724">1</xref>B and Fig. <xref ref-type="fig" rid="F7871728">2</xref>B). Sternum 9 ventrally with large trapezoidal subgenital plate, posterior margin truncate and extended over sternum 10 (Fig. <xref ref-type="fig" rid="F7871724">1</xref>C). Epiproct short and parallel from base to apex dorsally; apex swollen, shiny and rounded dorsally; lateral margins of epiproct from base to middle portion darker, medially brown (Figs <xref ref-type="fig" rid="F7871724">1</xref>, <xref ref-type="fig" rid="F7871728">2</xref>); laterally, epiproct dark brown, broad at base then slightly tapered apically, apex swollen and slightly bent upwards (Fig. <xref ref-type="fig" rid="F7871728">2</xref>A–C).</p></sec><sec sec-type="Female"><title>Female</title><p>Body length 7.0–7.5 mm, forewing length 6.5–7.0 mm, hind-wing length 5.5–6.0 mm (n = 3). Habitus generally similar to male (Fig. <xref ref-type="fig" rid="F7871736">4</xref>A). Abdominal terga 1–6 dorsally with rectangular stripes, tergum 7 with oval shape and tergum 8 with small rounded stripe anteromedially (Fig. <xref ref-type="fig" rid="F7871732">3</xref>B). Posterior margins of sternum 8 bear large trapezoidal subgenital plate, covered with small hairs, reaching near posterior margins of sternum 9 and possess small rounded posteromedial notch. The sides of posterior notch covered with long fine hairs (Fig. <xref ref-type="fig" rid="F7871736">4</xref>B–C).</p></sec></tp:treatment-sec><tp:treatment-sec sec-type="Diagnosis"><title>Diagnosis</title><p>The shape of the epiproct is characteristic of this new species. Epiproct short and almost parallel from base to apex dorsally, lateromedially sclerotised; apex swollen and rounded in dorsal view (Fig. <xref ref-type="fig" rid="F7871728">2</xref>B); in lateral view, epiproct parallel for its most part, except for swollen apex which is bent upwards (Fig. <xref ref-type="fig" rid="F7871728">2</xref>C).</p></tp:treatment-sec><tp:treatment-sec sec-type="Etymology"><title>Etymology</title><p>The species is named after the type locality, Liupan Mountain, also known by the Chinese name Liupanshan.</p></tp:treatment-sec><tp:treatment-sec sec-type="Distribution"><title>Distribution</title><p>China (Ningxia Hui Autonomous Region and Henan Province).</p></tp:treatment-sec><tp:treatment-sec sec-type="Taxon discussion"><title>Taxon discussion</title><p>The new species pigmentation is mostly similar to <italic><tp:taxon-name><tp:taxon-name-part taxon-name-part-type="genus" reg="Sweltsa">Sweltsa</tp:taxon-name-part><tp:taxon-name-part taxon-name-part-type="species" reg="bicurvata">bicurvata</tp:taxon-name-part></tp:taxon-name></italic> (<xref ref-type="bibr" rid="B7871584">Li et al. 2021</xref>) and <italic><tp:taxon-name><tp:taxon-name-part taxon-name-part-type="genus" reg="Sweltsa">Sweltsa</tp:taxon-name-part><tp:taxon-name-part taxon-name-part-type="species" reg="brevihamula">brevihamula</tp:taxon-name-part></tp:taxon-name></italic> (<xref ref-type="bibr" rid="B7871518">Dong et al. 2018</xref>), but these species possess a distinct sclerotised transverse ridge on tergum 9, while the new species lack that prominent morphological character. <italic><tp:taxon-name><tp:taxon-name-part taxon-name-part-type="genus" reg="Sweltsa">Sweltsa</tp:taxon-name-part><tp:taxon-name-part taxon-name-part-type="species" reg="wui">wui</tp:taxon-name-part></tp:taxon-name></italic> Stark &amp; Sivec, 2009, <italic><tp:taxon-name><tp:taxon-name-part taxon-name-part-type="genus" reg="Sweltsa">S.</tp:taxon-name-part><tp:taxon-name-part taxon-name-part-type="species" reg="recurvata">recurvata</tp:taxon-name-part></tp:taxon-name></italic> Wu, 1938 and <italic><tp:taxon-name><tp:taxon-name-part taxon-name-part-type="genus" reg="Sweltsa">S.</tp:taxon-name-part><tp:taxon-name-part taxon-name-part-type="species" reg="ligula">ligula</tp:taxon-name-part></tp:taxon-name></italic> Rehman, Huo &amp; Du, 2022 lack the tergum 9 transverse ridge similar to the new species and share some similar morphological characteristics with the new species. The head of <italic><tp:taxon-name><tp:taxon-name-part taxon-name-part-type="genus" reg="Sweltsa">S.</tp:taxon-name-part><tp:taxon-name-part taxon-name-part-type="species" reg="wui">wui</tp:taxon-name-part></tp:taxon-name></italic> bears a distinct triangular spot and the pronotum presents a dark median band (fig. 1 in <xref ref-type="bibr" rid="B7871645">Stark and Sivec 2009</xref>). In contrast, the head of the new species has a large rectangular median dark brown marking covering frons and ocellar areas (Fig. <xref ref-type="fig" rid="F7871724">1</xref>). The epiproct apex of <italic><tp:taxon-name><tp:taxon-name-part taxon-name-part-type="genus" reg="Sweltsa">S.</tp:taxon-name-part><tp:taxon-name-part taxon-name-part-type="species" reg="wui">wui</tp:taxon-name-part></tp:taxon-name></italic> bears a sclerotised cap, laterally much-expanded apically (figs. 6 and 7 in <xref ref-type="bibr" rid="B7871645">Stark and Sivec 2009</xref>), while the new species epiproct apex is swollen and lacks the cap and the lateral apex is slightly swollen upwards (Fig. <xref ref-type="fig" rid="F7871728">2</xref>A–C). Epiproct of <italic><tp:taxon-name><tp:taxon-name-part taxon-name-part-type="genus" reg="Sweltsa">S.</tp:taxon-name-part><tp:taxon-name-part taxon-name-part-type="species" reg="recurvata">recurvata</tp:taxon-name-part></tp:taxon-name></italic> is elongate, dorsally and laterally almost parallel from base to apex, apex pointed and, dorsolaterally, the tip is pencil-shaped (figs. 187–188 in <xref ref-type="bibr" rid="B7871681">Wu 1938</xref>), whereas the epiproct of the new species is much shorter, the apex is swollen like a bottle-cap and bent upwards in lateral view, easily differentiating the new species. The new species also show similar characteristics to <italic><tp:taxon-name><tp:taxon-name-part taxon-name-part-type="genus" reg="Sweltsa">S.</tp:taxon-name-part><tp:taxon-name-part taxon-name-part-type="species" reg="ligula">ligula</tp:taxon-name-part></tp:taxon-name></italic> Rehman, Huo &amp; Du, 2022. The epiproct of <italic><tp:taxon-name><tp:taxon-name-part taxon-name-part-type="genus" reg="Sweltsa">S.</tp:taxon-name-part><tp:taxon-name-part taxon-name-part-type="species" reg="ligula">ligula</tp:taxon-name-part></tp:taxon-name></italic> is much larger and bears a spoon-shaped apex (figs. 1 and 3 in <xref ref-type="bibr" rid="B7871619">Rehman et al. 2022a</xref>), while the new species epiproct is short with a swollen apex. The female subgenital plate of the new species is similar to the <italic><tp:taxon-name><tp:taxon-name-part taxon-name-part-type="genus" reg="Sweltsa">S.</tp:taxon-name-part><tp:taxon-name-part taxon-name-part-type="species" reg="ligula">ligula</tp:taxon-name-part></tp:taxon-name></italic> female, but can be easily distinguished by the body structure and pigmentation. The new species posterior notch of the subgenital plate is broader and sides of the notch possess fine hairs (Fig. <xref ref-type="fig" rid="F7871736">4</xref>C), while the <italic><tp:taxon-name><tp:taxon-name-part taxon-name-part-type="genus" reg="Sweltsa">S.</tp:taxon-name-part><tp:taxon-name-part taxon-name-part-type="species" reg="ligula">ligula</tp:taxon-name-part></tp:taxon-name></italic> plate is sclerotised and the posterior notch lacks hairs which easily distinguish these two females.</p></tp:treatment-sec><tp:treatment-sec><!--Section generated to contain objects referenced in tp:taxon-treatment.--><fig id="F7871724" position="float" orientation="portrait"><object-id xmlns:xlink="http://www.w3.org/1999/xlink" content-type="arpha" xlink:type="simple">21F41631-6ACE-54AB-8981-FCCCC36B2F9C</object-id><object-id xmlns:xlink="http://www.w3.org/1999/xlink" content-type="doi" xlink:type="simple">10.3897/BDJ.10.e86347.figure1</object-id><label>Figure 1.</label><caption><p><italic><tp:taxon-name><tp:taxon-name-part taxon-name-part-type="genus" reg="Sweltsa">Sweltsa</tp:taxon-name-part><tp:taxon-name-part taxon-name-part-type="species" reg="liupanshana">liupanshana</tp:taxon-name-part></tp:taxon-name></italic> Rehman, Du &amp; Huo sp. n. Male <bold>A</bold> head and pronotum; <bold>B</bold> terminalia dorsal view; <bold>C</bold> terminalia ventral view.</p></caption><graphic xmlns:xlink="http://www.w3.org/1999/xlink" xlink:href="bdj-10-e86347-g001.jpg" position="float" id="oo_681195.jpg" orientation="portrait" xlink:type="simple"><uri content-type="original_file" xlink:type="simple">https://binary.pensoft.net/fig/681195</uri></graphic></fig><fig id="F7871732" position="float" orientation="portrait"><object-id xmlns:xlink="http://www.w3.org/1999/xlink" content-type="arpha" xlink:type="simple">32355E5C-9F2E-5A86-9815-8C17A6E1EB98</object-id><object-id xmlns:xlink="http://www.w3.org/1999/xlink" content-type="doi" xlink:type="simple">10.3897/BDJ.10.e86347.figure3</object-id><label>Figure 3.</label><caption><p><italic><tp:taxon-name><tp:taxon-name-part taxon-name-part-type="genus" reg="Sweltsa">Sweltsa</tp:taxon-name-part><tp:taxon-name-part taxon-name-part-type="species" reg="liupanshana">liupanshana</tp:taxon-name-part></tp:taxon-name></italic> Rehman, Du &amp; Huo sp. n. <bold>A</bold> male abdomen, dorsal view; <bold>B</bold> female abdomen, dorsal view.</p></caption><graphic xmlns:xlink="http://www.w3.org/1999/xlink" xlink:href="bdj-10-e86347-g003.jpg" position="float" id="oo_681197.jpg" orientation="portrait" xlink:type="simple"><uri content-type="original_file" xlink:type="simple">https://binary.pensoft.net/fig/681197</uri></graphic></fig><fig id="F7871728" position="float" orientation="portrait"><object-id xmlns:xlink="http://www.w3.org/1999/xlink" content-type="arpha" xlink:type="simple">9E17C7E2-0BA2-54EC-8DDD-F0ED3A61FC51</object-id><object-id xmlns:xlink="http://www.w3.org/1999/xlink" content-type="doi" xlink:type="simple">10.3897/BDJ.10.e86347.figure2</object-id><label>Figure 2.</label><caption><p><italic><tp:taxon-name><tp:taxon-name-part taxon-name-part-type="genus" reg="Sweltsa">Sweltsa</tp:taxon-name-part><tp:taxon-name-part taxon-name-part-type="species" reg="liupanshana">liupanshana</tp:taxon-name-part></tp:taxon-name></italic> Rehman, Du &amp; Huo sp. n. Male <bold>A</bold> terminalia lateral view; <bold>B</bold> epiproct dorsal view; <bold>C</bold> epiproct lateral view.</p></caption><graphic xmlns:xlink="http://www.w3.org/1999/xlink" xlink:href="bdj-10-e86347-g002.jpg" position="float" id="oo_681196.jpg" orientation="portrait" xlink:type="simple"><uri content-type="original_file" xlink:type="simple">https://binary.pensoft.net/fig/681196</uri></graphic></fig><fig id="F7871736" position="float" orientation="portrait"><object-id xmlns:xlink="http://www.w3.org/1999/xlink" content-type="arpha" xlink:type="simple">4D0E001F-D3AB-5D1C-947B-62A46FF92D99</object-id><object-id xmlns:xlink="http://www.w3.org/1999/xlink" content-type="doi" xlink:type="simple">10.3897/BDJ.10.e86347.figure4</object-id><label>Figure 4.</label><caption><p><italic><tp:taxon-name><tp:taxon-name-part taxon-name-part-type="genus" reg="Sweltsa">Sweltsa</tp:taxon-name-part><tp:taxon-name-part taxon-name-part-type="species" reg="liupanshana">liupanshana</tp:taxon-name-part></tp:taxon-name></italic> Rehman, Du &amp; Huo sp. n. Female <bold>A</bold> head and pronotum; <bold>B</bold> terminalia ventral view; <bold>C</bold> subgenital plate.</p></caption><graphic xmlns:xlink="http://www.w3.org/1999/xlink" xlink:href="bdj-10-e86347-g004.jpg" position="float" id="oo_681198.jpg" orientation="portrait" xlink:type="simple"><uri content-type="original_file" xlink:type="simple">https://binary.pensoft.net/fig/681198</uri></graphic></fig></tp:treatment-sec><ref-list><ref id="B7871584"><element-citation xmlns:xlink="http://www.w3.org/1999/xlink" publication-type="article" xlink:type="simple"><person-group person-group-type="author"><name name-style="western"><surname>Li</surname><given-names>W. L</given-names></name><name name-style="western"><surname>Wang</surname><given-names>Y. Y</given-names></name><name name-style="western"><surname>Li</surname><given-names>W. H</given-names></name><name name-style="western"><surname>Li</surname><given-names>M. Y</given-names></name></person-group><year>2021</year><article-title>Two new species of <italic><tp:taxon-name><tp:taxon-name-part taxon-name-part-type="genus" reg="Sweltsa">Sweltsa</tp:taxon-name-part></tp:taxon-name></italic> (<tp:taxon-name><tp:taxon-name-part taxon-name-part-type="order">Plecoptera</tp:taxon-name-part></tp:taxon-name>: <tp:taxon-name><tp:taxon-name-part taxon-name-part-type="family">Chloroperlidae</tp:taxon-name-part></tp:taxon-name>) from China</article-title><source>Zootaxa</source><volume>5057</volume><issue>1</issue><fpage>145</fpage><lpage>150</lpage><pub-id pub-id-type="doi">10.11646/zootaxa.5057.1.10</pub-id></element-citation></ref><ref id="B7871518"><element-citation xmlns:xlink="http://www.w3.org/1999/xlink" publication-type="article" xlink:type="simple"><person-group person-group-type="author"><name name-style="western"><surname>Dong</surname><given-names>W. B.</given-names></name><name name-style="western"><surname>Cui</surname><given-names>J. X.</given-names></name><name name-style="western"><surname>Li</surname><given-names>W. H.</given-names></name></person-group><year>2018</year><article-title>A new species of <italic><tp:taxon-name><tp:taxon-name-part taxon-name-part-type="genus" reg="Sweltsa">Sweltsa</tp:taxon-name-part></tp:taxon-name></italic> (<tp:taxon-name><tp:taxon-name-part taxon-name-part-type="order">Plecoptera</tp:taxon-name-part></tp:taxon-name>: <tp:taxon-name><tp:taxon-name-part taxon-name-part-type="family">Chloroperlidae</tp:taxon-name-part></tp:taxon-name>) from Sichuan Province of southwestern China</article-title><source>Zootaxa</source><volume>4418</volume><issue>4</issue><fpage>388</fpage><lpage>392</lpage><pub-id pub-id-type="doi">10.11646/zootaxa.4418.4.5</pub-id></element-citation></ref><ref id="B7871645"><element-citation xmlns:xlink="http://www.w3.org/1999/xlink" publication-type="article" xlink:type="simple"><person-group person-group-type="author"><name name-style="western"><surname>Stark</surname><given-names>B. P.</given-names></name><name name-style="western"><surname>Sivec</surname><given-names>I.</given-names></name></person-group><year>2009</year><article-title><italic><tp:taxon-name><tp:taxon-name-part taxon-name-part-type="genus" reg="Sweltsa">Sweltsa</tp:taxon-name-part><tp:taxon-name-part taxon-name-part-type="species" reg="wui">wui</tp:taxon-name-part></tp:taxon-name></italic> and <italic><tp:taxon-name><tp:taxon-name-part taxon-name-part-type="genus" reg="Haploperla">Haploperla</tp:taxon-name-part><tp:taxon-name-part taxon-name-part-type="species" reg="valentinae">valentinae</tp:taxon-name-part></tp:taxon-name></italic> (<tp:taxon-name><tp:taxon-name-part taxon-name-part-type="order">Plecoptera</tp:taxon-name-part></tp:taxon-name>: <tp:taxon-name><tp:taxon-name-part taxon-name-part-type="family">Chloroperlidae</tp:taxon-name-part></tp:taxon-name>), two new stoneflies from Sichuan Province, China</article-title><source>
            <tp:taxon-name><tp:taxon-name-part taxon-name-part-type="genus" reg="Illiesia">Illiesia</tp:taxon-name-part></tp:taxon-name>
          </source><volume>5</volume><fpage>156</fpage><lpage>163</lpage></element-citation></ref><ref id="B7871681"><element-citation xmlns:xlink="http://www.w3.org/1999/xlink" publication-type="book" xlink:type="simple"><person-group person-group-type="author"><name name-style="western"><surname>Wu</surname><given-names>C. F.</given-names></name></person-group><year>1938</year><source><italic><tp:taxon-name><tp:taxon-name-part taxon-name-part-type="genus" reg="Plecopterorum">Plecopterorum</tp:taxon-name-part><tp:taxon-name-part taxon-name-part-type="species" reg="sinensium">sinensium</tp:taxon-name-part></tp:taxon-name></italic>: A monograph of the stoneflies of China (Order <tp:taxon-name><tp:taxon-name-part taxon-name-part-type="order">Plecoptera</tp:taxon-name-part></tp:taxon-name>)</source><publisher-name>Yenching University, Beijing</publisher-name><size units="page">225</size></element-citation></ref><ref id="B7871619"><element-citation xmlns:xlink="http://www.w3.org/1999/xlink" publication-type="article" xlink:type="simple"><person-group person-group-type="author"><name name-style="western"><surname>Rehman</surname><given-names>Abdur</given-names></name><name name-style="western"><surname>Huo</surname><given-names>Q. B</given-names></name><name name-style="western"><surname>Du</surname><given-names>Y. Z</given-names></name></person-group><year>2022</year><article-title>A new species of the genus <italic><tp:taxon-name><tp:taxon-name-part taxon-name-part-type="genus" reg="Sweltsa">Sweltsa</tp:taxon-name-part></tp:taxon-name></italic> Ricker, 1943 (<tp:taxon-name><tp:taxon-name-part taxon-name-part-type="order">Plecoptera</tp:taxon-name-part></tp:taxon-name>, <tp:taxon-name><tp:taxon-name-part taxon-name-part-type="family">Chloroperlidae</tp:taxon-name-part></tp:taxon-name>) from Guizhou Province, China</article-title><source>Biodiversity Data Journal</source><volume>10: e80433.</volume><pub-id pub-id-type="doi">10.3897/bdj.10.e80433</pub-id></element-citation></ref></ref-list></tp:taxon-treatment>
