# Supplementary material for: A new species of Sweltsa Ricker, 1943 (Plecoptera, Chloroperlidae) and a supplementary description of Sweltsahamula Chen & Du, 2017 from China
Source: Biodivers Data J. 2022 Jul 7;10:e86347. doi: 10.3897/BDJ.10.e86347 (PMC9848456; doi:10.3897/BDJ.10.e86347)
Supplement: XML Treatment for Sweltsa hamula [file BDJ.10.e86347-treatment2.xml]

<!DOCTYPE tp:taxon-treatment
  PUBLIC "-//TaxonX//DTD Taxonomic Treatment Publishing DTD v0 20100105//EN" "tax-treatment-NSO.dtd">
<tp:taxon-treatment xmlns:tp="http://www.plazi.org/taxpub"><tp:treatment-meta><mixed-citation publication-type="journal"><person-group><name><surname>Rehman</surname><given-names>Abdur</given-names></name><name><surname>Huo</surname><given-names>Qing-Bo</given-names></name><name><surname>Du</surname><given-names>Yu-Zhou</given-names></name></person-group><article-title>A new species of <italic><tp:taxon-name><tp:taxon-name-part taxon-name-part-type="genus" reg="Sweltsa">Sweltsa</tp:taxon-name-part></tp:taxon-name></italic> Ricker, 1943 (<tp:taxon-name><tp:taxon-name-part taxon-name-part-type="order">Plecoptera</tp:taxon-name-part></tp:taxon-name>, <tp:taxon-name><tp:taxon-name-part taxon-name-part-type="family">Chloroperlidae</tp:taxon-name-part></tp:taxon-name>) and a supplementary description of <italic><tp:taxon-name><tp:taxon-name-part taxon-name-part-type="genus" reg="Sweltsa">Sweltsa</tp:taxon-name-part><tp:taxon-name-part taxon-name-part-type="species" reg="hamula">hamula</tp:taxon-name-part></tp:taxon-name></italic> Chen &amp; Du, 2017 from China</article-title><source>Biodivers Data J</source><day>07</day><month>07</month><year>2022</year><volume>10</volume><pub-id pub-id-type="doi">10.3897/BDJ.10.e86347</pub-id></mixed-citation></tp:treatment-meta><tp:nomenclature><tp:taxon-name>
            <object-id xmlns:xlink="http://www.w3.org/1999/xlink" content-type="arpha" xlink:type="simple">213FC53F-8F48-5D67-9B39-DC003584FC1E</object-id>
            <tp:taxon-name-part taxon-name-part-type="genus">Sweltsa</tp:taxon-name-part>
            <tp:taxon-name-part taxon-name-part-type="species">hamula</tp:taxon-name-part>
          </tp:taxon-name><tp:taxon-authority>Chen &amp; Du, 2017</tp:taxon-authority></tp:nomenclature><tp:treatment-sec sec-type="materials"><title>Materials</title><list list-type="alpha-lower" list-content="occurrences"><list-item><p><bold>Type status:</bold> <named-content xmlns:xlink="http://www.w3.org/1999/xlink" content-type="dwc:typeStatus" xlink:type="simple">Other material</named-content>. <bold>Occurrence:</bold> recordedBy: <named-content xmlns:xlink="http://www.w3.org/1999/xlink" content-type="dwc:recordedBy" xlink:type="simple">Zhi-Teng Chen, Yue Shen</named-content>; individualCount: <named-content xmlns:xlink="http://www.w3.org/1999/xlink" content-type="dwc:individualCount" xlink:type="simple">4</named-content>; sex: <named-content xmlns:xlink="http://www.w3.org/1999/xlink" content-type="dwc:sex" xlink:type="simple">1 male, 3 female</named-content>; lifeStage: <named-content xmlns:xlink="http://www.w3.org/1999/xlink" content-type="dwc:lifeStage" xlink:type="simple">adult</named-content>; occurrenceStatus: <named-content xmlns:xlink="http://www.w3.org/1999/xlink" content-type="dwc:occurrenceStatus" xlink:type="simple">present</named-content>; <bold>Taxon:</bold> namePublishedInID: <named-content xmlns:xlink="http://www.w3.org/1999/xlink" content-type="dwc:namePublishedInID" xlink:type="simple">https://doi.org/10.11646/zootaxa.4337.2.8</named-content>; scientificName: <named-content xmlns:xlink="http://www.w3.org/1999/xlink" content-type="dwc:scientificName" xlink:type="simple"><italic><tp:taxon-name><tp:taxon-name-part taxon-name-part-type="genus" reg="Sweltsa">Sweltsa</tp:taxon-name-part><tp:taxon-name-part taxon-name-part-type="species" reg="hamula">hamula</tp:taxon-name-part></tp:taxon-name></italic> Chen &amp; Du, 2017</named-content>; acceptedNameUsage: <named-content xmlns:xlink="http://www.w3.org/1999/xlink" content-type="dwc:acceptedNameUsage" xlink:type="simple"><italic><tp:taxon-name><tp:taxon-name-part taxon-name-part-type="genus" reg="Sweltsa">Sweltsa</tp:taxon-name-part><tp:taxon-name-part taxon-name-part-type="species" reg="hamula">hamula</tp:taxon-name-part></tp:taxon-name></italic></named-content>; kingdom: <named-content xmlns:xlink="http://www.w3.org/1999/xlink" content-type="dwc:kingdom" xlink:type="simple"><tp:taxon-name><tp:taxon-name-part taxon-name-part-type="kingdom">Animalia</tp:taxon-name-part></tp:taxon-name></named-content>; phylum: <named-content xmlns:xlink="http://www.w3.org/1999/xlink" content-type="dwc:phylum" xlink:type="simple"><tp:taxon-name><tp:taxon-name-part taxon-name-part-type="phylum">Arthropoda</tp:taxon-name-part></tp:taxon-name></named-content>; class: <named-content xmlns:xlink="http://www.w3.org/1999/xlink" content-type="dwc:class" xlink:type="simple"><tp:taxon-name><tp:taxon-name-part taxon-name-part-type="class">Insecta</tp:taxon-name-part></tp:taxon-name></named-content>; order: <named-content xmlns:xlink="http://www.w3.org/1999/xlink" content-type="dwc:order" xlink:type="simple"><tp:taxon-name><tp:taxon-name-part taxon-name-part-type="order">Plecoptera</tp:taxon-name-part></tp:taxon-name></named-content>; family: <named-content xmlns:xlink="http://www.w3.org/1999/xlink" content-type="dwc:family" xlink:type="simple"><tp:taxon-name><tp:taxon-name-part taxon-name-part-type="family">Chloroperlidae</tp:taxon-name-part></tp:taxon-name></named-content>; genus: <named-content xmlns:xlink="http://www.w3.org/1999/xlink" content-type="dwc:genus" xlink:type="simple"><tp:taxon-name><tp:taxon-name-part taxon-name-part-type="genus">Sweltsa</tp:taxon-name-part></tp:taxon-name></named-content>; taxonRank: <named-content xmlns:xlink="http://www.w3.org/1999/xlink" content-type="dwc:taxonRank" xlink:type="simple">species</named-content>; taxonomicStatus: <named-content xmlns:xlink="http://www.w3.org/1999/xlink" content-type="dwc:taxonomicStatus" xlink:type="simple">accepted</named-content>; <bold>Location:</bold> continent: <named-content xmlns:xlink="http://www.w3.org/1999/xlink" content-type="dwc:continent" xlink:type="simple">Asia</named-content>; country: <named-content xmlns:xlink="http://www.w3.org/1999/xlink" content-type="dwc:country" xlink:type="simple">China</named-content>; countryCode: <named-content xmlns:xlink="http://www.w3.org/1999/xlink" content-type="dwc:countryCode" xlink:type="simple">CN</named-content>; stateProvince: <named-content xmlns:xlink="http://www.w3.org/1999/xlink" content-type="dwc:stateProvince" xlink:type="simple">Sichuan</named-content>; locality: <named-content xmlns:xlink="http://www.w3.org/1999/xlink" content-type="dwc:locality" xlink:type="simple">Mianyang City, Pingwu County, Wanglang National Nature Reserve, Baixionggou River</named-content>; minimumElevationInMeters: <named-content xmlns:xlink="http://www.w3.org/1999/xlink" content-type="dwc:minimumElevationInMeters" xlink:type="simple">2886</named-content>; verbatimLatitude: <named-content xmlns:xlink="http://www.w3.org/1999/xlink" content-type="dwc:verbatimLatitude" xlink:type="simple">33.0068</named-content>; verbatimLongitude: <named-content xmlns:xlink="http://www.w3.org/1999/xlink" content-type="dwc:verbatimLongitude" xlink:type="simple">104.027</named-content>; <bold>Identification:</bold> identifiedBy: <named-content xmlns:xlink="http://www.w3.org/1999/xlink" content-type="dwc:identifiedBy" xlink:type="simple">Abdur Rehman &amp; Du Yu-Zhou</named-content>; dateIdentified: <named-content xmlns:xlink="http://www.w3.org/1999/xlink" content-type="dwc:dateIdentified" xlink:type="simple">24-04-2022</named-content>; <bold>Event:</bold> year: <named-content xmlns:xlink="http://www.w3.org/1999/xlink" content-type="dwc:year" xlink:type="simple">2017</named-content>; month: <named-content xmlns:xlink="http://www.w3.org/1999/xlink" content-type="dwc:month" xlink:type="simple">6</named-content>; day: <named-content xmlns:xlink="http://www.w3.org/1999/xlink" content-type="dwc:day" xlink:type="simple">25</named-content>; <bold>Record Level:</bold> language: <named-content xmlns:xlink="http://www.w3.org/1999/xlink" content-type="dwc:language" xlink:type="simple">en</named-content>; institutionCode: <named-content xmlns:xlink="http://www.w3.org/1999/xlink" content-type="dwc:institutionCode" xlink:type="simple">ICYZU</named-content>; basisOfRecord: <named-content xmlns:xlink="http://www.w3.org/1999/xlink" content-type="dwc:basisOfRecord" xlink:type="simple">PreservedSpecimen.</named-content></p></list-item><list-item><p><bold>Type status:</bold> <named-content xmlns:xlink="http://www.w3.org/1999/xlink" content-type="dwc:typeStatus" xlink:type="simple">Other material</named-content>. <bold>Occurrence:</bold> recordedBy: <named-content xmlns:xlink="http://www.w3.org/1999/xlink" content-type="dwc:recordedBy" xlink:type="simple">Zhi-Teng Chen, Yue Shen</named-content>; individualCount: <named-content xmlns:xlink="http://www.w3.org/1999/xlink" content-type="dwc:individualCount" xlink:type="simple">3</named-content>; sex: <named-content xmlns:xlink="http://www.w3.org/1999/xlink" content-type="dwc:sex" xlink:type="simple">2 male, 1 female</named-content>; lifeStage: <named-content xmlns:xlink="http://www.w3.org/1999/xlink" content-type="dwc:lifeStage" xlink:type="simple">adult</named-content>; occurrenceStatus: <named-content xmlns:xlink="http://www.w3.org/1999/xlink" content-type="dwc:occurrenceStatus" xlink:type="simple">present</named-content>; <bold>Taxon:</bold> namePublishedInID: <named-content xmlns:xlink="http://www.w3.org/1999/xlink" content-type="dwc:namePublishedInID" xlink:type="simple">https://doi.org/10.11646/zootaxa.4337.2.8</named-content>; scientificName: <named-content xmlns:xlink="http://www.w3.org/1999/xlink" content-type="dwc:scientificName" xlink:type="simple"><italic><tp:taxon-name><tp:taxon-name-part taxon-name-part-type="genus" reg="Sweltsa">Sweltsa</tp:taxon-name-part><tp:taxon-name-part taxon-name-part-type="species" reg="hamula">hamula</tp:taxon-name-part></tp:taxon-name></italic> Chen &amp; Du, 2017</named-content>; acceptedNameUsage: <named-content xmlns:xlink="http://www.w3.org/1999/xlink" content-type="dwc:acceptedNameUsage" xlink:type="simple"><italic><tp:taxon-name><tp:taxon-name-part taxon-name-part-type="genus" reg="Sweltsa">Sweltsa</tp:taxon-name-part><tp:taxon-name-part taxon-name-part-type="species" reg="hamula">hamula</tp:taxon-name-part></tp:taxon-name></italic></named-content>; kingdom: <named-content xmlns:xlink="http://www.w3.org/1999/xlink" content-type="dwc:kingdom" xlink:type="simple"><tp:taxon-name><tp:taxon-name-part taxon-name-part-type="kingdom">Animalia</tp:taxon-name-part></tp:taxon-name></named-content>; phylum: <named-content xmlns:xlink="http://www.w3.org/1999/xlink" content-type="dwc:phylum" xlink:type="simple"><tp:taxon-name><tp:taxon-name-part taxon-name-part-type="phylum">Arthropoda</tp:taxon-name-part></tp:taxon-name></named-content>; class: <named-content xmlns:xlink="http://www.w3.org/1999/xlink" content-type="dwc:class" xlink:type="simple"><tp:taxon-name><tp:taxon-name-part taxon-name-part-type="class">Insecta</tp:taxon-name-part></tp:taxon-name></named-content>; order: <named-content xmlns:xlink="http://www.w3.org/1999/xlink" content-type="dwc:order" xlink:type="simple"><tp:taxon-name><tp:taxon-name-part taxon-name-part-type="order">Plecoptera</tp:taxon-name-part></tp:taxon-name></named-content>; family: <named-content xmlns:xlink="http://www.w3.org/1999/xlink" content-type="dwc:family" xlink:type="simple"><tp:taxon-name><tp:taxon-name-part taxon-name-part-type="family">Chloroperlidae</tp:taxon-name-part></tp:taxon-name></named-content>; genus: <named-content xmlns:xlink="http://www.w3.org/1999/xlink" content-type="dwc:genus" xlink:type="simple"><tp:taxon-name><tp:taxon-name-part taxon-name-part-type="genus">Sweltsa</tp:taxon-name-part></tp:taxon-name></named-content>; taxonRank: <named-content xmlns:xlink="http://www.w3.org/1999/xlink" content-type="dwc:taxonRank" xlink:type="simple">species</named-content>; taxonomicStatus: <named-content xmlns:xlink="http://www.w3.org/1999/xlink" content-type="dwc:taxonomicStatus" xlink:type="simple">accepted</named-content>; <bold>Location:</bold> continent: <named-content xmlns:xlink="http://www.w3.org/1999/xlink" content-type="dwc:continent" xlink:type="simple">Asia</named-content>; country: <named-content xmlns:xlink="http://www.w3.org/1999/xlink" content-type="dwc:country" xlink:type="simple">China</named-content>; countryCode: <named-content xmlns:xlink="http://www.w3.org/1999/xlink" content-type="dwc:countryCode" xlink:type="simple">CN</named-content>; stateProvince: <named-content xmlns:xlink="http://www.w3.org/1999/xlink" content-type="dwc:stateProvince" xlink:type="simple">Sichuan</named-content>; locality: <named-content xmlns:xlink="http://www.w3.org/1999/xlink" content-type="dwc:locality" xlink:type="simple">Mianyang City, Pingwu County, Wanglang National Nature Reserve, Muyangchang</named-content>; minimumElevationInMeters: <named-content xmlns:xlink="http://www.w3.org/1999/xlink" content-type="dwc:minimumElevationInMeters" xlink:type="simple">2589</named-content>; verbatimLatitude: <named-content xmlns:xlink="http://www.w3.org/1999/xlink" content-type="dwc:verbatimLatitude" xlink:type="simple">32.9699</named-content>; verbatimLongitude: <named-content xmlns:xlink="http://www.w3.org/1999/xlink" content-type="dwc:verbatimLongitude" xlink:type="simple">104.1029</named-content>; <bold>Identification:</bold> identifiedBy: <named-content xmlns:xlink="http://www.w3.org/1999/xlink" content-type="dwc:identifiedBy" xlink:type="simple">Abdur Rehman &amp; Du Yu-Zhou</named-content>; dateIdentified: <named-content xmlns:xlink="http://www.w3.org/1999/xlink" content-type="dwc:dateIdentified" xlink:type="simple">24-04-2022</named-content>; <bold>Event:</bold> year: <named-content xmlns:xlink="http://www.w3.org/1999/xlink" content-type="dwc:year" xlink:type="simple">2017</named-content>; month: <named-content xmlns:xlink="http://www.w3.org/1999/xlink" content-type="dwc:month" xlink:type="simple">6</named-content>; day: <named-content xmlns:xlink="http://www.w3.org/1999/xlink" content-type="dwc:day" xlink:type="simple">22</named-content>; <bold>Record Level:</bold> language: <named-content xmlns:xlink="http://www.w3.org/1999/xlink" content-type="dwc:language" xlink:type="simple">en</named-content>; institutionCode: <named-content xmlns:xlink="http://www.w3.org/1999/xlink" content-type="dwc:institutionCode" xlink:type="simple">ICYZU</named-content>; basisOfRecord: <named-content xmlns:xlink="http://www.w3.org/1999/xlink" content-type="dwc:basisOfRecord" xlink:type="simple">PreservedSpecimen.</named-content></p></list-item></list></tp:treatment-sec><tp:treatment-sec sec-type="Description"><title>Description</title><sec sec-type="Supplementary description"><title>Supplementary description</title><p>Male head with median dark brown marking covering frons and ocellar areas. Pronotum disc with median brown band, medially pale with light rugosities, margins dark brown (Fig. <xref ref-type="fig" rid="F7871740">5</xref>A). Mesonotum and metanotum with dark U-shaped marking. Tergum 9 anteriorly with prominent transverse ridge (Fig. <xref ref-type="fig" rid="F7871740">5</xref>B). Tergum 10 divided medially, forming sclerotised shield-like structure. Epiproct wide and elliptical, medially slightly upraised, sides with upward dark margins from base to basal half dorsally; then gradually tapering to sharp apex, apically narrow and thread-like, bending backwards forming hook-shaped structure (Fig. <xref ref-type="fig" rid="F7871740">5</xref>B and Fig. <xref ref-type="fig" rid="F7871744">6</xref>A). Laterally sclerotised, constricted from base to basal half, then curved outwards, apically back-curved and forming hook-shaped apex (Fig. <xref ref-type="fig" rid="F7871740">5</xref>C and Fig. <xref ref-type="fig" rid="F7871744">6</xref>B).</p></sec><sec sec-type="Female"><title>Female</title><p>Body length 9.0–9.5 mm, forewing length 8.0–8.5 mm, hind-wing length 7.0–8.0 mm (n = 4). Habitus generally similar to male (Fig. <xref ref-type="fig" rid="F7871748">7</xref>). Abdominal tergum stripes same as male, except for tergum 8 with median brown elliptical mark; lateral dark patches present anteriorly on segments 2–4. Posterior margin of sternum 8 bears large rounded subgenital plate ventrally, reaching near to half of sternum 9. Subgenital plate posteromedially bears lobe-like structure, seems like U-shaped narrow patch and covered with many hairs (Fig. <xref ref-type="fig" rid="F7871748">7</xref>B).</p></sec></tp:treatment-sec><tp:treatment-sec sec-type="Distribution"><title>Distribution</title><p>China, Sichuan Province, Wanglang National Nature Reserve.</p></tp:treatment-sec><tp:treatment-sec sec-type="Taxon discussion"><title>Taxon discussion</title><p>This species was established by <xref ref-type="bibr" rid="B7871501">Chen and Du (2017)</xref>. They did not provide any closely-related species maybe because this species is easily distinguishable from all <italic><tp:taxon-name><tp:taxon-name-part taxon-name-part-type="genus" reg="Sweltsa">Sweltsa</tp:taxon-name-part></tp:taxon-name></italic> by the epiproct backward hook. However, here we can add that this species epiproct structure is partially similar to <italic><tp:taxon-name><tp:taxon-name-part taxon-name-part-type="genus" reg="Sweltsa">Sweltsa</tp:taxon-name-part><tp:taxon-name-part taxon-name-part-type="species" reg="illiesi">illiesi</tp:taxon-name-part></tp:taxon-name></italic> Zhiltzova &amp; Levanidova, 1978 (<xref ref-type="bibr" rid="B7871672">Teslenko and Zhiltzova 2009</xref>) in general appearance and can be easily distinguished from this species by the epiproct backward hook. Besides this, we also describe the female of this species, which is not reported in the original description. The female subgenital plate of the <italic><tp:taxon-name><tp:taxon-name-part taxon-name-part-type="genus" reg="Sweltsa">S.</tp:taxon-name-part><tp:taxon-name-part taxon-name-part-type="species" reg="hamula">hamula</tp:taxon-name-part></tp:taxon-name></italic> species is wide, rounded and posteromedially bears a small U-shaped patch and is covered with hairs (Fig. <xref ref-type="fig" rid="F7871748">7</xref>B). In contrast, the subgenital plate of <italic><tp:taxon-name><tp:taxon-name-part taxon-name-part-type="genus" reg="Sweltsa">S.</tp:taxon-name-part><tp:taxon-name-part taxon-name-part-type="species" reg="illiesi">illiesi</tp:taxon-name-part></tp:taxon-name></italic> is subtriangular and medially with a round patch and margin of the plate is covered with hairs (fig. 520 in Teslenko &amp; Zhiltzova 2009). These features easily distinguish female of this species.</p></tp:treatment-sec><tp:treatment-sec><!--Section generated to contain objects referenced in tp:taxon-treatment.--><fig id="F7871740" position="float" orientation="portrait"><object-id xmlns:xlink="http://www.w3.org/1999/xlink" content-type="arpha" xlink:type="simple">DD32BA37-0030-5792-8F1D-D50A74DB76B9</object-id><object-id xmlns:xlink="http://www.w3.org/1999/xlink" content-type="doi" xlink:type="simple">10.3897/BDJ.10.e86347.figure5</object-id><label>Figure 5.</label><caption><p><italic><tp:taxon-name><tp:taxon-name-part taxon-name-part-type="genus" reg="Sweltsa">Sweltsa</tp:taxon-name-part><tp:taxon-name-part taxon-name-part-type="species" reg="hamula">hamula</tp:taxon-name-part></tp:taxon-name></italic> Chen &amp; Du, 2017. Male <bold>A</bold> head and pronotum; <bold>B</bold> terminalia dorsal view; <bold>C</bold> terminalia dorsolateral view.</p></caption><graphic xmlns:xlink="http://www.w3.org/1999/xlink" xlink:href="bdj-10-e86347-g005.jpg" position="float" id="oo_681199.jpg" orientation="portrait" xlink:type="simple"><uri content-type="original_file" xlink:type="simple">https://binary.pensoft.net/fig/681199</uri></graphic></fig><fig id="F7871744" position="float" orientation="portrait"><object-id xmlns:xlink="http://www.w3.org/1999/xlink" content-type="arpha" xlink:type="simple">E48069AE-915B-5621-9238-BBD7E67B064C</object-id><object-id xmlns:xlink="http://www.w3.org/1999/xlink" content-type="doi" xlink:type="simple">10.3897/BDJ.10.e86347.figure6</object-id><label>Figure 6.</label><caption><p><italic><tp:taxon-name><tp:taxon-name-part taxon-name-part-type="genus" reg="Sweltsa">Sweltsa</tp:taxon-name-part><tp:taxon-name-part taxon-name-part-type="species" reg="hamula">hamula</tp:taxon-name-part></tp:taxon-name></italic> Chen &amp; Du, 2017. Male <bold>A</bold> epiproct dorsal view; <bold>B</bold> epiproct lateral view.</p></caption><graphic xmlns:xlink="http://www.w3.org/1999/xlink" xlink:href="bdj-10-e86347-g006.jpg" position="float" id="oo_681200.jpg" orientation="portrait" xlink:type="simple"><uri content-type="original_file" xlink:type="simple">https://binary.pensoft.net/fig/681200</uri></graphic></fig><fig id="F7871748" position="float" orientation="portrait"><object-id xmlns:xlink="http://www.w3.org/1999/xlink" content-type="arpha" xlink:type="simple">35CA9072-7B79-5C9E-B979-D8194ABFE6F1</object-id><object-id xmlns:xlink="http://www.w3.org/1999/xlink" content-type="doi" xlink:type="simple">10.3897/BDJ.10.e86347.figure7</object-id><label>Figure 7.</label><caption><p><italic><tp:taxon-name><tp:taxon-name-part taxon-name-part-type="genus" reg="Sweltsa">Sweltsa</tp:taxon-name-part><tp:taxon-name-part taxon-name-part-type="species" reg="hamula">hamula</tp:taxon-name-part></tp:taxon-name></italic> Chen &amp; Du, 2017. Female <bold>A</bold> head and pronotum; <bold>B</bold> terminalia ventral view.</p></caption><graphic xmlns:xlink="http://www.w3.org/1999/xlink" xlink:href="bdj-10-e86347-g007.jpg" position="float" id="oo_681201.jpg" orientation="portrait" xlink:type="simple"><uri content-type="original_file" xlink:type="simple">https://binary.pensoft.net/fig/681201</uri></graphic></fig></tp:treatment-sec><ref-list><ref id="B7871501"><element-citation xmlns:xlink="http://www.w3.org/1999/xlink" publication-type="article" xlink:type="simple"><person-group person-group-type="author"><name name-style="western"><surname>Chen</surname><given-names>Z. T.</given-names></name><name name-style="western"><surname>Du</surname><given-names>Y. Z.</given-names></name></person-group><year>2017</year><article-title>A new species of <italic><tp:taxon-name><tp:taxon-name-part taxon-name-part-type="genus" reg="Sweltsa">Sweltsa</tp:taxon-name-part></tp:taxon-name></italic> (<tp:taxon-name><tp:taxon-name-part taxon-name-part-type="order">Plecoptera</tp:taxon-name-part></tp:taxon-name>: <tp:taxon-name><tp:taxon-name-part taxon-name-part-type="family">Chloroperlidae</tp:taxon-name-part></tp:taxon-name>) from China, with a key to the <italic><tp:taxon-name><tp:taxon-name-part taxon-name-part-type="genus" reg="Sweltsa">Sweltsa</tp:taxon-name-part></tp:taxon-name></italic> males of China</article-title><source>Zootaxa</source><volume>4337</volume><issue>2</issue><fpage>291</fpage><lpage>293</lpage><pub-id pub-id-type="doi">10.11646/zootaxa.4337.2.8</pub-id></element-citation></ref><ref id="B7871672"><element-citation xmlns:xlink="http://www.w3.org/1999/xlink" publication-type="article" xlink:type="simple"><person-group person-group-type="author"><name name-style="western"><surname>Teslenko</surname><given-names>V. A.</given-names></name><name name-style="western"><surname>Zhiltzova</surname><given-names>L. A.</given-names></name></person-group><year>2009</year><article-title>Key to the stoneflies (<tp:taxon-name><tp:taxon-name-part taxon-name-part-type="class">Insecta</tp:taxon-name-part></tp:taxon-name>, <tp:taxon-name><tp:taxon-name-part taxon-name-part-type="order">Plecoptera</tp:taxon-name-part></tp:taxon-name>) of Russia and adjacent countries</article-title><source>Imagines and nymphs. Dalnauka, Vladivostok,</source><fpage>382 pp</fpage></element-citation></ref></ref-list></tp:taxon-treatment>
